# Supplementary material for: Understanding excess mortality during COVID in Belgium: the influence of pre-existing health status and social factors
Source: Arch Public Health. 2025 Jan 23;83:18. doi: 10.1186/s13690-025-01499-2 (PMC11756169; doi:10.1186/s13690-025-01499-2)
Supplement: Supplementary file 1 — Supplementary Material 1 [file 13690_2025_1499_MOESM1_ESM.xlsx]

## Sheet: Export Summary
	Tabel of content
	Descriptives	Table S1 Characteristics study population and all-cause mortality by year and sex.
	Definitions	Table S2 Definitions of pre-existing health conditions
	DSMR	Table S3 Directly standardized mortality rates (/100,000) for population aged 40 and older, stratified by sex. Reference population: total Belgian population on 1/1/2021
	MRR comorbidities	Table S4 Mortality rate ratios and 95% confidence intervals for the number of comorbidities, controlled for social background characteristics, by COVID-year and reference period
	MRR specific	Table S5 Mortality rate ratios and 95% confidence intervals for six specific diseases, by COVID-year and reference period
	Overview fig 1	Table S6 Overview MRR by specific disease

## Sheet: Descriptives
Table S1 Characteristics study population and all-cause mortality by year and sex.
2015-2019		Total population					Male population					Female population				2020		Total population					Male population					Female population				2021		Total population					Male population					Female population
	N	N%	Deaths	Death%		N	N%	Deaths	Death%		N	N%	Deaths	Death%			N	N%	Deaths	Death%		N	N%	Deaths	Death%		N	N%	Deaths	Death%			N	N%	Deaths	Death%		N	N%	Deaths	Death%		N	N%	Deaths	Death%
Total	1.36055e+06	1	26902.6	1		643298	1	13162	1		717252	1	13740.6	1		Total	1389740	1	32145	1		658493	1	15737	1		731247	1	16408	1		Total	1394504	1	28363	1		660763	1	14460	1		733741	1	13903	1
Age																Age																Age
40-65	872176	0.641046	4382.6	0.162906		434581	0.675552	2741.2	0.208266		437594	0.610098	1641.4	0.119456		40-65	876867	0.630958	4532	0.140986		437511	0.664413	2843	0.180657		439356	0.600831	1689	0.102938		40-65	877494	0.629252	4366	0.153933		437701	0.662418	2792	0.193084		439793	0.599385	1574	0.113213
65+	488375	0.358954	22520	0.837094		208717	0.324448	10420.8	0.791734		279658	0.389902	12099.2	0.880544		65+	512873	0.369042	27613	0.859014		220982	0.335587	12894	0.819343		291891	0.399169	14719	0.897062		65+	517010	0.370748	23997	0.846067		223062	0.337582	11668	0.806916		293948	0.400615	12329	0.886787
Number of comorbidities																Number of comorbidities	1389740		32145			658493		15737			731247		16408			Number of comorbidities
No disease	550633	0.404713	3175.6	0.118041		288945	0.449162	1803.6	0.137031		261687	0.364847	1372	0.0998501		No disease	553780	0.398477	3567	0.110966		289232	0.439233	1977	0.125628		264548	0.361777	1590	0.0969039		No disease	555760	0.398536	3178	0.112047		289869	0.438688	1881	0.130083		265891	0.362377	1297	0.0932892
1 disease	438921	0.322605	7558.6	0.280962		202661	0.315034	3707.8	0.281705		236260	0.329396	3850.8	0.28025		1 disease	440927	0.317273	8869	0.275906		204567	0.310659	4326	0.274894		236360	0.323229	4543	0.276877		1 disease	438710	0.314599	7893	0.278285		203957	0.308669	4039	0.279322		234753	0.31994	3854	0.277206
2 diseases	246313	0.181039	8348.2	0.310312		105848	0.16454	4040	0.306944		140465	0.195837	4308.2	0.313538		2 diseases	257224	0.185088	9888	0.307606		112916	0.171476	4908	0.311876		144308	0.197345	4980	0.30351		2 diseases	260181	0.186576	8895	0.313613		114306	0.172991	4473	0.309336		145875	0.19881	4422	0.318061
3 diseases	90986.6	0.0668748	5056.8	0.187967		34197.4	0.0531595	2360.2	0.179319		56789.2	0.0791761	2696.6	0.196251		3 diseases	99252	0.0714177	6258	0.19468		38223	0.0580462	2962	0.188219		61029	0.0834588	3296	0.200878		3 diseases	100615	0.0721511	5365	0.189155		38824	0.0587563	2613	0.180705		61791	0.0842136	2752	0.197943
4 diseases	26358	0.019373	2042.2	0.0759109		9267.8	0.0144067	927.4	0.0704604		17090.2	0.0238273	1114.8	0.0811318		4 diseases	29850	0.0214788	2591	0.0806035		10655	0.0161809	1165	0.0740294		19195	0.0262497	1426	0.0869088		4 diseases	30561	0.0219153	2200	0.0775658		10898	0.0164931	1039	0.0718534		19663	0.0267983	1161	0.0835072
5 diseases or more	7339	0.00539414	721.2	0.0268078		2378.6	0.00369751	323	0.0245403		4960.4	0.00691584	398.2	0.0289798		5 diseases or more	8707	0.0062652	972	0.030238		2900	0.004404	399	0.0253543		5807	0.00794123	573	0.034922		5 diseases or more	8677	0.00622228	832	0.029334		2909	0.00440249	415	0.0286999		5768	0.00786108	417	0.0299935
Disease																Disease																Disease
No disease	550633	0.404713	3175.6	0.118041		288945	0.449162	1803.6	0.137031		261687	0.364847	1372	0.0998501		No disease	553780	0.398477	3567	0.110966		289232	0.439233	1977	0.125628		264548	0.361777	1590	0.0969039		No disease	555760	0.398536	3178	0.112047		289869	0.438688	1881	0.130083		265891	0.362377	1297	0.0932892
Cancer	28871.8	0.0212207	4111.6	0.152833		14125.2	0.0219575	2345.6	0.17821		14746.6	0.0205599	1766	0.128524		Cancer	32588	0.023449	4540	0.141235		16119	0.0244786	2538	0.161276		16469	0.0225218	2002	0.122014		Cancer	31726	0.0227507	4225	0.148962		15585	0.0235864	2441	0.168811		16141	0.0219982	1784	0.128318
Kidney disease	6330.4	0.00465282	492.6	0.0183105		3185.8	0.00495229	276.8	0.0210302		3144.6	0.00438423	215.8	0.0157053		Kidney disease	8868	0.00638105	844	0.026256		4503	0.00683834	471	0.0299295		4365	0.00596926	373	0.0227328		Kidney disease	9109	0.00653207	795	0.0280295		4625	0.00699948	427	0.0295297		4484	0.00611115	368	0.0264691
Asthma/COPD	106278	0.0781138	5512.2	0.204895		49961.6	0.0776648	3032.6	0.230406		56316.2	0.0785166	2479.6	0.180458		Asthma/COPD	119715	0.086142	6467	0.201182		55113	0.0836957	3547	0.225392		64602	0.088345	2920	0.177962		Asthma/COPD	122566	0.0878922	5884	0.207453		56108	0.084914	3333	0.230498		66458	0.0905742	2551	0.183486
Diabetes	155573	0.114346	5387	0.200241		80186.6	0.124649	2849.8	0.216517		75386.8	0.105105	2537.2	0.18465		Diabetes	169296	0.121818	6975	0.216986		88392	0.134234	3780	0.240198		80904	0.110638	3195	0.194722		Diabetes	173050	0.124094	6315	0.222649		90645	0.137182	3601	0.249032		82405	0.112308	2714	0.19521
Cardiovascular disease	646482	0.475162	20108.8	0.747467		295953	0.460056	9539.2	0.724753		350529	0.488711	10569.6	0.769224		Cardiovascular disease	658692	0.473968	24197	0.752745		306031	0.464744	12586	0.799771		352661	0.482273	11611	0.707643		Cardiovascular disease	660018	0.473299	21541	0.759475		307259	0.465006	10781	0.745574		352759	0.480768	10760	0.773934
Anxiety/Depression	207513	0.152522	7783.6	0.289325		66389.2	0.103201	2984	0.226713		141124	0.196757	4799.6	0.349301		Anxiety/Depression	215857	0.155322	9517	0.296065		70539	0.107122	3666	0.232954		145318	0.198726	5851	0.356594		Anxiety/Depression	216805	0.155471	7719	0.27215		71082	0.107576	3084	0.213278		145723	0.198603	4635	0.333381
Other diseases	124980	0.0918597	4298.4	0.159776		25642.2	0.0398605	1501.2	0.114056		99337.6	0.138497	2797.2	0.203572		Other diseases	132340	0.0952264	5508	0.171349		27544	0.0418288	1945	0.123594		104796	0.143311	3563	0.21715		Other diseases	133598	0.0958032	4546	0.160279		27606	0.041779	1602	0.110788		105992	0.144454	2944	0.211753
Household situation																Household situation																Household situation
One-person household	456166	0.335281	8349.6	0.310364		182218	0.283257	3933.2	0.29883		273948	0.381941	4416.4	0.321412		One-person household	474771	0.341626	9824	0.305615		191720	0.29115	4548	0.289		283051	0.38708	5276	0.32155		One-person household	482067	0.345691	9598	0.338399		195523	0.295905	4607	0.318603		286544	0.390525	4991	0.358987
Living with partner	765500	0.56264	6753.2	0.251024		401480	0.624097	4692.4	0.356511		364019	0.507519	2060.8	0.149979		Living with partner	778536	0.560203	8145	0.253383		407951	0.619522	5721	0.363538		370585	0.506785	2424	0.147733		Living with partner	779565	0.559027	8007	0.282304		407948	0.617389	5614	0.388243		371617	0.506469	2393	0.172121
Other	89674	0.0659101	2181.2	0.0810777		45647.6	0.0709587	1360.2	0.103343		44026.4	0.061382	821	0.0597499		Other	86417	0.0621821	2067	0.0643024		44033	0.0668694	1267	0.0805109		42384	0.0579613	800	0.0487567		Other	84030	0.060258	1907	0.0672355		42821	0.0648054	1180	0.0816044		41209	0.0561629	727	0.0522909
Care home resident	49210.6	0.0361696	9618.6	0.357534		13952	0.0216882	3176.2	0.241316		35258.6	0.0491579	6442.4	0.468859		Care home resident	50016	0.0359895	12109	0.376699		14789	0.0224589	4201	0.26695		35227	0.0481739	7908	0.48196		Care home resident	48842	0.0350246	8851	0.312061		14471	0.0219004	3059	0.211549		34371	0.0468435	5792	0.416601
Nationality of origin																Nationality of origin																Nationality of origin
Belgian	1187853	0.873068	25277.6	0.939597		553713	0.86074	12260	0.931469		634140	0.884125	13017.6	0.947382		Belgian	1195946	0.860554	29907	0.930378		558013	0.847409	14490	0.92076		637933	0.872391	15417	0.939603		Belgian	1193850	0.856111	26327	0.928216		557007	0.842975	13325	0.921508		636843	0.86794	13002	0.935194
Western	100217	0.0736592	1201.6	0.0446648		51264.6	0.0796903	647.2	0.0491719		48952.4	0.0682499	554.4	0.0403476		Western	108668	0.078193	1541	0.047939		55705	0.0845947	851	0.0540764		52963	0.0724283	690	0.0420527		Western	110993	0.0795932	1419	0.05003		56758	0.0858977	794	0.0549101		54235	0.0739157	625	0.0449543
Non-western	72480.4	0.0532729	423.4	0.0157383		38321	0.0595696	254.8	0.0193588		34159.4	0.0476254	168.6	0.0122702		Non-western	85126	0.0612532	697	0.021683		44775	0.0679962	396	0.0251636		40351	0.0551811	301	0.0183447		Non-western	89661	0.064296	617	0.0217537		46998	0.0711269	341	0.0235823		42663	0.0581445	276	0.0198518
Region of residence																Region of residence																Region of residence
Flanders	638664	0.469416	12161	0.452038		306864	0.477016	6029.8	0.458122		331800	0.462599	6131.2	0.446211		Flanders	657106	0.472827	14117	0.439166		316414	0.480512	6988	0.444049		340692	0.465906	7129	0.434483		Flanders	662219	0.474878	12951	0.456616		318841	0.482535	6608	0.456985		343378	0.467983	6343	0.456232
Brussels-Capital Region	142514	0.104747	2515	0.0934854		67595.6	0.105077	1229.8	0.0934356		74918	0.104451	1285.2	0.093533		Brussels-Capital Region	143906	0.103549	3065	0.0953492		68463	0.103969	1467	0.0932198		75443	0.10317	1598	0.0973915		Brussels-Capital Region	144597	0.103691	2542	0.0896238		68852	0.104201	1269	0.0877593		75745	0.103231	1273	0.091563
Wallonia	579373	0.425837	12226.6	0.454477		268839	0.417907	5902.4	0.448442		310534	0.43295	6324.2	0.460256		Wallonia	588728	0.423625	14963	0.465485		273616	0.415518	7282	0.462731		315112	0.430924	7681	0.468125		Wallonia	587688	0.421432	12870	0.45376		273070	0.413265	6583	0.455256		314618	0.428786	6287	0.452205
Increased reimbursement																Increased reimbursement																Increased reimbursement
No	987426	0.725755	13988.4	0.519965		494413	0.768559	7778.2	0.590959		493013	0.687364	6210.2	0.45196		No	998962	0.718812	16494	0.513112		500472	0.760026	9230	0.586516		498490	0.681699	7264	0.442711		No	1008805	0.723415	15285	0.538906		504787	0.763946	8708	0.602213		504018	0.686915	6577	0.473063
Yes	373124	0.274245	12914.2	0.480035		148885	0.231441	5383.8	0.409041		224239	0.312636	7530.4	0.54804		Yes	390778	0.281188	15651	0.486888		158021	0.239974	6507	0.413484		232757	0.318301	9144	0.557289		Yes	385699	0.276585	13078	0.461094		155976	0.236054	5752	0.397787		229723	0.313085	7326	0.526937
Abbreviations: (N) Number of study participants; (N%) Percentage of individuals out of the total study population; (Deaths) Number of all-cause deaths in the study population; (Deaths%) Percentage of deaths out of the total number of deaths.

## Sheet: Definitions
Table S2 Definitions of pre-existing health conditions
Condition	Definition
Asthma or COPD	Medication delivery of at least 90 DDD in the year prior to death, ATC classes: For COPD: R03BB, R03DA04, R03A (only for individuals >50 years old), or R03BA (only for individuals >50 years old) or medication delivery of at least 90 DDD in the year prior to death, ATC classes: R03DC01, R03DC03, R03DX05, R03A (only for individuals ≤50 years old), or, For Asthma: R03BA (only for individuals ≤50 yea…
Cancer	Delivery of at least 1 DDD in the year prior to death, ATC class L01 (excluding product codes 710566, 1092857, 1174481, 1174499, 38521, 706044), or Radiotherapy (nomenclature codes 444113-444183, 444216-444220, 444253-444264, 444290-444323) in the year prior to death, or Multidisciplinary Oncology Consultation (nomenclature codes 350232-350302, 350372-350486) in the year prior to death.
Cardiovascular disease	Medication delivery of at least 90 DDD in the year prior to death ATC class C.
Chronic kidney disease	Fixed fee care pathway (nomenclature codes: 107096, 107111, 107133, 107155) in the year prior to death.
Diabetes	Medication delivery of at least 90 DDD in the year prior to death, ATC classes: A10A or A10B, or diabetes convention (nomenclature codes: 770033-770070, 771573-771595, 772450-772461, 773113, 773253, 773393, 773496, 773592, 774115-774152, 775456-775471, 789751-789835), or diabetes follow-up (nomenclature codes: 102852, 109594), or diabetes care pathway (nomenclature codes: 107015-107074), or multi…
Anxiety or depression	Medication delivery of at least 90 DDD in the year prior to death, ATC classes: Antipsychotics: N05A or Antidepressants: N06A.

## Sheet: DSMR 
Table S3 Directly standardized mortality rates (/100,000) for population aged 40 and older, stratified by sex. Reference population: total Belgian population on 1/1/2021
A) MEN		Reference period 2015-2019							2020								2021
	Average N	DSMR	LL	UL		N	DSMR	LL	UL	absolute diff	relative diff			N	DSMR	LL	UL	absolute diff	relative diff
		(/100,000)					(/100,000)			/100,000	%	p			(/100,000)			/100,000	%	p
Number of comorbidities
No disease	357431	992.744	942.848	1042.64		363991	1071.38	1021.04	1121.71	78.6332	0.0792079	0.0300175		365246	997.711	948.644	1046.78	4.96718	0.00500349
1 disease	231224	1213.44	1172.39	1254.49		236247	1328.61	1289.96	1367.26	115.174	0.0949153	6.83741e-05		235908	1223.77	1186.34	1261.2	10.3328	0.00851532
2 diseases	118014	2003.76	1937.5	2070.02		126363	2170.74	2108.5	2232.97	166.982	0.0833344	0.000339044		128021	1930.98	1872.38	1989.58	-72.7773	-0.0363204
3 diseases	37487	3167.61	3025.54	3309.65		41968	3410.13	3278.54	3541.73	242.523	0.0765635	0.0145829		42675	2937.56	2819.4	3055.72	-230.052	-0.0726262	0.0142219
4 diseases	10032.8	4398.04	4112.74	4683.26		11499	4802.64	4514.23	5091.05	404.597	0.0919948			11782	4166.99	3891.79	4442.2	-231.048	-0.0525343
5 diseases or more	2558	6151.32	5436.23	6865.66		3063	5693.74	5116.35	6271.12	-457.577	-0.0743869			3110	5753.76	5109.7	6397.83	-397.556	-0.0646295
Disease
No disease	357431	992.744	942.848	1042.64		363991	1071.38	1021.04	1121.71	78.6332	0.0792079	0.0300175		365246	997.711	948.644	1046.78	4.96718	0.00500349
Cancer	15958.8	8091.69	7716.08	8467.29		18208	7344.76	7000.97	7688.55	-746.926	-0.0923079	0.00400835		17747	6862.72	6547.9	7177.55	-1228.97	-0.15188	7.65864e-07
Chronic kidney disease	3481.8	2767.36	2353.31	3179.54		4906	3161.73	2814.47	3509	394.375	0.14251			5054	2760.04	2401.8	3118.28	-7.31823	-0.00264448
Asthma/COPD	55831.6	2924.06	2817.73	3030.38		62135	2963.71	2868.38	3059.04	39.6517	0.0135605			63458	2778.18	2685.11	2871.25	-145.877	-0.0498886	0.0425698
Diabetes	88230.4	1923.23	1832.42	2014.01		96696	2233.53	2152.93	2314.13	310.296	0.161341	8.20052e-07		98932	2012.06	1930.9	2093.22	88.8275	0.0461866
Cardiovascular disease	332849	1680.62	1644.69	1716.55		346711	1865.46	1831.27	1899.66	184.842	0.109984	8.20052e-07		348625	1698.22	1665.55	1730.88	17.5942	0.0104688
Anxiety/Depression	67657.4	2787.69	2683.92	2891.46		72182	3109.32	3007.47	3211.16	321.625	0.115373	8.20052e-07		72700	2611.05	2515.93	2706.16	-176.648	-0.0633671	0.014
Increased reimbursement
No	594890	1330.06	1298.16	1361.95		610050	1451.26	1421.22	1481.31	121.204	0.0911268	2.23968e-07		615942	1339.94	1310.82	1369.06	9.88679	0.00743336
Yes	161857	2248.29	2190.95	2305.63		173081	2534.97	2477.68	2592.26	286.677	0.127509	2.23968e-07		170800	2263.78	2208.58	2318.98	15.487	0.00688832
Household situation
Single	185058	2005.43	1954.8	2056.05		194571	2312.21	2261.33	2363.09	306.787	0.152978	0		198181	2031.1	1983.11	2079.09	25.6756	0.0128031
Living with partner	407806	1113.29	1066.27	1160.28		416785	1321.85	1279.29	1364.41	208.564	0.187341	2.36806e-10		417043	1204.57	1164	1245.13	91.2801	0.0819916	0.00425734
Other	68158	3000.44	2866.53	3134.28		68012	3049.3	2917.21	3181.39	48.8522	0.0162816			66876	2860.15	2728.95	2991.34	-140.297	-0.0467587
Care home resident	14070	7084.82	6366.3	7802.59		14594	8750.38	8066.58	9434.17	1665.55	0.235088	0.001		14037	6217.96	5625.64	6810.27	-866.866	-0.122355
Nationality of origin
Belgian	638536	1614.94	1585.31	1644.56		647770	1775.31	1746.84	1803.78	160.368	0.099303	3.55271e-14		648548	1608.83	1581.5	1636.16	-6.10467	-0.00378013
Western	68817.8	1142.35	1054.04	1230.65		76776	1313.44	1224.9	1401.98	171.091	0.149771	0.00790816		76820	1251.4	1162.2	1340.6	109.052	0.095463
Non-western	42527.4	1069.3	918.132	1220.37		50156	1577.75	1412.72	1742.78	508.448	0.475495	1.9082e-05		52539	1198.01	1060.16	1335.86	128.707	0.120365
Region of residence
Flanders	353265	1498.29	1458.12	1538.47		366064	1583.63	1546.26	1620.99	85.3356	0.0569552	0.00237391		369889	1459.52	1423.63	1495.41	-38.7744	-0.0258791
Brussels-Capital Region	78397	1548.13	1460.61	1635.64		81059	1885.33	1794.34	1976.32	337.201	0.217813	2.23968e-07		81527	1582.72	1497.15	1668.29	34.5955	0.0223467
Wallonia	306847	1742.58	1695.47	1789.69		314170	1990.97	1945.03	2036.91	248.389	0.142541	2.48468e-13		314721	1782.16	1738.19	1826.14	39.582	0.0227146
B) WOMEN		Reference period 2015-2019							2020								2021
	Average N	DSMR (/100,000)	LL	UL		N	DSMR (/100,000)	LL	UL	absolute diff	relative diff			N	DSMR (/100,000)	LL	UL	absolute diff	relative diff
										/100,000	%	p						/100,000	%	p
Number of comorbidities
No disease	327498	737.86	701.344	774.374		336779	816.492	780.152	852.832	78.6323	0.106568	0.0028845		338897	675.433	641.813	709.054	-62.4267	-0.0846051	0.0136461
1 disease	270491	813.519	789.599	837.438		273283	917.591	893.178	942.004	104.072	0.127929	2.70041e-09		271968	787.257	764.398	810.115	-26.2616	-0.0322815
2 diseases	157888	1272.48	1235.78	1309.18		163052	1367.21	1331.17	1403.24	94.7224	0.074439	0.00031714		164670	1219.38	1185.09	1253.67	-53.1046	-0.041733	0.0381169
3 diseases	63188.6	1910.94	1837.43	1984.45		67853	2089.78	2018.09	2161.47	178.841	0.0935879	0.000672451		68868	1788.03	1718.62	1857.43	-122.914	-0.0643211	0.01716
4 diseases	18861.6	2651.92	2483.67	2820.15		21074	2923.85	2762.74	3084.97	271.936	0.102543	0.022953		21646	2444.48	2298.01	2590.96	-207.433	-0.0782201
5 diseases or more	5440.4	3518.93	3128.69	3909.06		6345	4378.72	3975.83	4781.61	859.787	0.244332	0.00304749		6289	3180.05	2837.48	3522.62	-338.88	-0.096302
Disease
No disease	327498	737.86	701.344	774.374		336779	816.492	780.152	852.832	78.6323	0.106568	0.0028845		338897	675.433	641.813	709.054	-62.4267	-0.0846051	0.0136461
Cancer	16898.6	5809.44	5556.69	6062.19		18882	5801.22	5566.57	6035.87	-8.21726	-0.00141447			18566	5292.96	5063.11	5522.81	-516.479	-0.0889035	0.00300851
Chronic kidney disease	3435.2	2056.68	1648.22	2463.93		4798	2374.51	2048.5	2700.52	317.83	0.154536			4917	2414.87	2047.95	2781.79	358.191	0.17416
Asthma/COPD	63570.2	2070.85	1995.51	2146.2		73346	2050.74	1982.4	2119.09	-20.112	-0.00971195			75686	1817.65	1752.5	1882.81	-253.201	-0.122269	5.66288e-07
Diabetes	82914.6	1423.65	1367.26	1480.03		88023	1622.34	1566.54	1678.14	198.698	0.13957	2.70041e-09		88907	1386.37	1332.92	1439.81	-37.2805	-0.0261867
Cardiovascular disease	393585	1158.5	1136.67	1180.33		398149	1306.77	1284.47	1329.08	148.274	0.127988	0.00031714		398879	1128.38	1107.45	1149.32	-30.1168	-0.0259964
Anxiety/Depression	153599	1590.61	1547	1634.22		159264	1839.77	1795.23	1884.31	249.159	0.156644	0.00031714		159896	1504.96	1463.83	1546.09	-85.652	-0.0538485	0.005
Increased reimbursement
No	599383	895.099	873.721	916.477		613671	974.02	953.45	994.589	78.9207	0.0881698	2.23968e-07		620643	866.165	846.812	885.518	-28.9343	-0.0323252	0.0489698
Yes	243984	1437.84	1406.98	1468.71		254715	1669.26	1637.21	1701.31	231.417	0.160948	2.23968e-07		251695	1399.32	1369.2	1429.45	-38.5168	-0.0267879
Household situation
Single	233404	1218.32	1190.79	1245.86		239926	1428.11	1399.27	1456.95	209.786	0.172192	0		241620	1168.78	1142.48	1195.08	-49.5438	-0.0406655	0.0107506
Living with partner	372176	697.703	640.765	754.603		380801	802.55	749.732	855.367	104.847	0.150274	0.00897934		381899	686.258	644.588	727.929	-11.4453	-0.0164042
Other	130722	1339.36	1280.65	1398.05		131923	1464.82	1404.62	1525.02	125.465	0.0936756	0.00350787		131813	1354.65	1296.75	1412.54	15.2901	0.011416
Care home resident	36009.8	5253.1	4467.44	6037.81		35477	6103.12	5534.68	6671.57	850.029	0.161815			34076	4457.81	3982.98	4932.64	-795.285	-0.151394
Nationality of origin
Belgian	728751	1118.9	1100.95	1136.86		737941	1247.7	1229.6	1265.8	128.791	0.115105	0		739356	1066.37	1049.43	1083.3	-52.5357	-0.0469528	2.98883e-05
Western	64717.2	820.905	757.759	884.04		72092	923.144	862.172	984.115	102.239	0.124544	0.0239396		71977	860.183	799.67	920.697	39.2776	0.0478467
Non-western	38446.8	624.024	525.211	722.482		45828	995.515	888.944	1102.09	371.491	0.595314	2.3512e-06		48358	872.323	778.091	966.555	248.299	0.397899	0.000662268
Region of residence
Flanders	380783	1052.01	1027.13	1076.88		392865	1128.82	1104.63	1153.01	76.8105	0.0730132	1.61855e-05		397039	998.37	975.52	1021.22	-53.6385	-0.0509867	0.00183082
Brussels-Capital Region	85963.4	1022.93	971.1	1074.76		88467	1279.04	1222.82	1335.27	256.112	0.25037	7.4905e-11		88918	1047.89	995.765	1100.02	24.9615	0.024402
Wallonia	360280	1186	1159.13	1212.87		367021	1373.68	1346.02	1401.35	187.688	0.158253	0		367679	1139.27	1113.68	1164.87	-46.724	-0.0393964	0.013562

## Sheet: MRR comorbidities
Table S4 Mortality rate ratios and 95% confidence intervals for the number of comorbidities, controlled for social background characteristics, by COVID-year and reference period
2015-2019		Model 1				Model 2				Model 3				Model 4			2020		Model 1				Model 2				Model 3				Model 4				2021		Model 1				Model 2				Model 3				Model 4
	MRR	LL	UL		MRR	LL	UL		MRR	LL	UL		MRR	LL	UL			MRR	LL	UL		MRR	LL	UL		MRR	LL	UL		MRR	LL	UL	rel difference with 15-19			MRR	LL	UL		MRR	LL	UL		MRR	LL	UL		MRR	LL
Number of comorbidities																	Number of comorbidities																		Number of comorbidities
No disease (ref)	1				1				1				1				No disease (ref)	1				1				1				1					No disease (ref)	1				1				1				1
1 disease	2.914	2.843	2.987		1.242	1.206	1.28		1.339	1.306	1.374		1.325	1.288	1.363		1 disease	3.04	2.93	3.15		1.26	1.22	1.31		1.34	1.29	1.39		1.32	1.27	1.38	-0.00377358		1 disease	3.03	2.91	3.14		1.3	1.25	1.35		1.37	1.31	1.43		1.35	1.3
2 diseases	5.89	5.702	6.084		2.066	1.991	2.145		2.047	1.974	2.121		2.003	1.934	2.075		2 diseases	5.93	5.72	6.14		2.01	1.94	2.09		1.99	1.91	2.08		1.94	1.86	2.02	-0.0314528		2 diseases	5.88	5.67	6.11		2.07	2	2.16		2.08	2	2.18		2.03	1.94
3 diseases	9.856	9.526	10.197		3.245	3.114	3.382		2.929	2.828	3.034		2.829	2.741	2.921		3 diseases	10.06	9.68	10.45		3.17	3.05	3.3		2.82	2.7	2.95		2.72	2.6	2.84	-0.0385295		3 diseases	9.42	9.05	9.81		3.15	3.01	3.28		2.93	2.8	3.08		2.82	2.69
4 diseases	13.995	13.438	14.574		4.623	4.416	4.839		3.86	3.656	4.076		3.69	3.512	3.878		4 diseases	14.19	13.53	14.88		4.6	4.38	4.83		3.81	3.61	4.02		3.61	3.42	3.81	-0.0216802		4 diseases	13.07	12.42	13.75		4.52	4.29	4.76		3.92	3.7	4.15		3.73	3.52
5 diseases or more	8.437	6.5	10.952		6.27	6.051	6.496		4.849	4.531	5.189		4.579	4.291	4.887		5 diseases or more	18.72	17.51	20.02		6.33	5.91	6.79		4.89	4.53	5.27		4.58	4.24	4.94	0.000218388		5 diseases or more	17.55	16.33	18.87		6.35	5.9	6.85		5.37	4.95	5.83		5.04	4.64
Age (continuous)					1.11	1.1	1.11		1.08	1.08	1.08		1.08	1.08	1.08		Age (continuous)					1.11	1.1	1.11		1.08	1.08	1.08		1.08	1.08	1.08	0		Age (continuous)					1.1	1.1	1.1		1.08	1.08	1.08		1.08	1.08
Sex																	Sex																		Sex
Men					1.623	1.585	1.662		2.008	1.961	2.056		2.049	2.001	2.099		Men					1.58	1.54	1.61		1.99	1.95	2.04		2.04	1.99	2.08	-0.00439239		Men					1.66	1.63	1.7		2.04	1.99	2.09		2.08	2.03
Women (ref)					1				1				1				Women (ref)					1				1				1			0		Women (ref)					1				1				1
Household situation																	Household situation																		Household situation
Living with partner (ref)									1				1				Living with partner (ref)									1				1			0		Living with partner (ref)									1				1
One-person household									1.773	1.677	1.874		1.661	1.573	1.753		One-person household									1.68	1.63	1.73		1.56	1.51	1.61	-0.0608067		One-person household									1.65	1.6	1.7		1.54	1.49
Other									4.036	3.163	5.148		3.879	3.047	4.937		Other									3.34	3.18	3.52		3.19	3.03	3.36	-0.177623		Other									3.36	3.18	3.54		3.21	3.04
Care home resident									5.227	4.892	5.586		4.819	4.487	5.176		Care home resident									5.52	5.33	5.72		5.05	4.88	5.24	0.0479353		Care home resident									4.1	3.95	4.26		3.77	3.63
Nationality of origin																	Nationality of origin																		Nationality of origin
Belgian (ref)									1				1				Belgian (ref)									1				1			0		Belgian (ref)									1				1
Western									0.88	0.838	0.923		0.856	0.818	0.895		Western									0.91	0.86	0.95		0.88	0.84	0.93	0.0280374		Western									0.91	0.86	0.96		0.89	0.84
Non-western									0.591	0.557	0.628		0.539	0.507	0.573		Non-western									0.8	0.74	0.87		0.72	0.67	0.78	0.335807		Non-western									0.73	0.67	0.8		0.66	0.61
Region of residence																	Region of residence																		Region of residence
Flanders (ref)									1				1				Flanders (ref)									1				1			0		Flanders (ref)									1				1
Brussels-Capital Region									0.972	0.953	0.992		0.982	0.963	1.001		Brussels-Capital Region									1.12	1.08	1.17		1.13	1.08	1.17	0.150713		Brussels-Capital Region									1.03	0.99	1.08		1.03	0.99
Wallonia									1.072	1.058	1.086		1.088	1.075	1.101		Wallonia									1.18	1.15	1.2		1.19	1.16	1.22	0.09375		Wallonia									1.12	1.09	1.15		1.13	1.11
Increased reimbursement																	Increased reimbursement																		Increased reimbursement
No (ref)													1				No (ref)													1			0		No (ref)													1
Yes													1.312	1.288	1.337		Yes													1.35	1.32	1.38	0.0289634		Yes													1.33	1.3
Pseudo R-squared																	Pseudo R-squared	0.0598				0.1796				0.2121				0.2139					Pseudo R-squared	0.0553				0.1622				0.183				0.1845
BIC																	BIC	384731				335749				289739				289108					BIC	353510				313526				272985				272485
Abbreviations: (MRR) Mortality Rate Ratio; (LL) Lower limit of the 95% confidence interval; (UL) Upper limit of the 95% confidence interval
[truncated: 2 more columns]

## Sheet: MRR specific
Table S5 Mortality rate ratios and 95% confidence intervals for six specific diseases, by COVID-year and reference period
	Anxiety/Depression								Cancer								COPD/asthma								CVD								Diabetes								Chronic kidney disease
2015-2019		Model 2			Model 4			2015-2019		Model 2			Model 4			2015-2019		Model 2			Model 4			2015-2019		Model 2			Model 4			2015-2019		Model 2			Model 4			2015-2019		Model 2			Model 4
	MRR	LL	UL	MRR	LL	UL			MRR	LL	UL	MRR	LL	UL			MRR	LL	UL	MRR	LL	UL			MRR	LL	UL	MRR	LL	UL			MRR	LL	UL	MRR	LL	UL			MRR	LL	UL	MRR	LL	UL
Disease background								Disease background								Disease background								Disease background								Disease background								Disease background
No illness (ref)	1	1	1	1	1	1		No illness (ref)	1	1	1	1	1	1		No illness (ref)	1	1	1	1	1	1		No illness (ref)	1	1	1	1	1	1		No illness (ref)	1	1	1	1	1	1		No illness (ref)	1	1	1	1	1	1
Anxiety/Depression	2.70687	2.59096	2.82873	2.20699	2.10713	2.30897		Cancer	8.23628	7.83282	8.66337	9.22953	8.76012	9.72906		COPD/asthma	3.16047	3.01864	3.3084	3.17535	3.02938	3.32916		CVD	1.6651	1.5992	1.72907	1.77124	1.70332	1.84518		Diabetes	2.02232	1.93441	2.11824	2.10059	2.00464	2.19653		Chronic kidney disease	2.69346	2.4409	2.97204	3.16696	2.86438	3.50144
Other diseases	1.59313	1.5331	1.66105	1.7852	1.71126	1.85523		Other diseases	1.54734	1.48538	1.60933	1.59949	1.53753	1.66742		Other diseases	1.59933	1.53736	1.66131	1.67343	1.6074	1.74136		Other diseases	2.91383	2.77599	3.05586	2.51821	2.39639	2.64413		Other diseases	1.7533	1.68327	1.82113	1.8214	1.74943	1.89731		Other diseases	1.79911	1.72907	1.87304	1.86721	1.7952	1.94316
Age (continuous)	1.10199	1.10199	1.10399	1.08	1.07599	1.08		Age (continuous)	1.10199	1.10199	1.10399	1.07599	1.07399	1.08		Age (continuous)	1.10199	1.10199	1.10199	1.08	1.07599	1.08		Age (continuous)	1.10599	1.10199	1.10799	1.08	1.08	1.08		Age (continuous)	1.10199	1.10199	1.10399	1.08	1.07399	1.08		Age (continuous)	1.10199	1.1	1.10199	1.07799	1.07399	1.08
Sex								Sex								Sex								Sex								Sex								Sex
Men	1.64762	1.60761	1.68959	2.04743	1.99547	2.10141		Men	1.44563	1.40967	1.48163	1.89156	1.84155	1.94547		Men	1.49166	1.45564	1.52767	1.94151	1.8915	1.99347		Men	1.56362	1.52759	1.60363	2.01344	1.96547	2.06744		Men	1.52954	1.49565	1.5676	1.99343	1.94342	2.04345		Men	1.53759	1.49954	1.57566	2.00344	1.95147	2.05345
Women (ref)	1	1	1	1	1	1		Women (ref)	1	1	1	1	1	1		Women (ref)	1	1	1	1	1	1		Women (ref)	1	1	1	1	1	1		Women (ref)	1	1	1	1	1	1		Women (ref)	1	1	1	1	1	1
Household situation								Household situation								Household situation								Household situation								Household situation								Household situation
Living with partner (ref)				1.65558	1.59758	1.71537		Living with partner (ref)				1.68328	1.62744	1.74308		Living with partner (ref)				1.66144	1.6076	1.71729		Living with partner (ref)				1.65343	1.59758	1.71128		Living with partner (ref)				1.66954	1.61352	1.72539		Living with partner (ref)				1.66745	1.60945	1.72539
One-person household				1	1	1		One-person household				1	1	1		One-person household				1	1	1		One-person household				1	1	1		One-person household				1	1	1		One-person household				1	1	1
Other				3.86183	3.66659	4.06963		Other				3.93959	3.73694	4.15107		Other				3.86413	3.66976	4.07051		Other				3.83752	3.64373	4.04159		Other				3.86416	3.66659	4.06822		Other				3.87068	3.67489	4.07707
Care home resident				5.1976	4.9901	5.41301		Care home resident				5.69123	5.46984	5.92067		Care home resident				5.46734	5.25598	5.68487		Care home resident				5.28879	5.08341	5.50227		Care home resident				5.49093	5.2795	5.71027		Care home resident				5.4949	5.28153	5.71447
Nationality of origin								Nationality of origin								Nationality of origin								Nationality of origin								Nationality of origin								Nationality of origin
Belgian (ref)				1	1	1		Belgian (ref)				1	1	1		Belgian (ref)				1	1	1		Belgian (ref)				1	1	1		Belgian (ref)				1	1	1		Belgian (ref)				1	1	1
"Western"				0.863054	0.812994	0.915002		"Western"				0.860952	0.813181	0.913004		"Western"				0.863054	0.812994	0.915084		"Western"				0.857198	0.807147	0.909146		"Western"				0.853042	0.802981	0.90499		"Western"				0.859095	0.807147	0.911114
"Non-western"				0.540834	0.486988	0.598553		"Non-western"				0.546996	0.495005	0.60679		"Non-western"				0.538988	0.486988	0.5967		"Non-western"				0.528969	0.476967	0.584803		"Non-western"				0.520789	0.471047	0.578503		"Non-western"				0.530812	0.481066	0.586677
Region of residence								Region of residence								Region of residence								Region of residence								Region of residence								Region of residence
Flanders				1	1	1		Flanders				1	1	1		Flanders				1	1	1		Flanders				1	1	1		Flanders				1	1	1		Flanders				1	1	1
Brussels-Capital Region				0.967741	0.923747	1.00775		Brussels-Capital Region				0.987706	0.943753	1.03377		Brussels-Capital Region				0.987747	0.943753	1.03182		Brussels-Capital Region				0.967741	0.925704	1.00974		Brussels-Capital Region				0.97572	0.93375	1.02181		Brussels-Capital Region				0.985722	0.941799	1.02573
Wallonia				1.1159	1.08794	1.1459		Wallonia				1.15191	1.1219	1.18191		Wallonia				1.1319	1.10392	1.15991		Wallonia				1.12991	1.1019	1.15991		Wallonia				1.1319	1.10388	1.16191		Wallonia				1.14388	1.11388	1.17389
Increased reimbursement								Increased reimbursement								Increased reimbursement								Increased reimbursement								Increased reimbursement								Increased reimbursement
No (ref)				1	1	1		No (ref)				1	1	1		No (ref)				1	1	1		No (ref)				1	1	1		No (ref)				1	1	1		No (ref)				1	1	1
Yes				1.38178	1.34772	1.41774		Yes				1.40178	1.36574	1.43781		Yes				1.34979	1.31378	1.38577		Yes				1.38574	1.34772	1.41774		Yes				1.38373	1.34772	1.41774		Yes				1.38773	1.34979	1.42572
	Anxiety/Depression								Cancer								COPD/asthma								CVD								Diabetes								Chronic kidney disease
2020		Model 2			Model 4			2020		Model 2			Model 4			2020		Model 2			Model 4			2020		Model 2			Model 4			2020		Model 2			Model 4			2020		Model 2			Model 4
	MRR	LL	UL	MRR	LL	UL			MRR	LL	UL	MRR	LL	UL			MRR	LL	UL	MRR	LL	UL			MRR	LL	UL	MRR	LL	UL			MRR	LL	UL	MRR	LL	UL			MRR	LL	UL	MRR	LL	UL
Disease background								Disease background								Disease background								Disease background								Disease background								Disease background
No illness (ref)	1	1	1	1	1	1		No illness (ref)	1	1	1	1	1	1		No illness (ref)	1	1	1	1	1	1		No illness (ref)	1	1	1	1	1	1		No illness (ref)	1	1	1	1	1	1		No illness (ref)	1	1	1	1	1	1
Anxiety/Depression	2.77	2.66	2.88	2.21	2.12	2.3		Cancer	6.85	6.53	7.18	7.71	7.34	8.1		COPD/asthma	2.9	2.78	3.02	2.85	2.73	2.98		CVD	1.69	1.63	1.75	1.78	1.71	1.84		Diabetes	2.1	2.01	2.19	2.17	2.08	2.26		Chronic kidney disease	2.75	2.55	2.97	3.23	2.99	3.5
Other diseases	1.6	1.54	1.66	1.77	1.7	1.84		Other diseases	1.6	1.54	1.65	1.62	1.56	1.68		Other diseases	1.64	1.58	1.7	1.7	1.64	1.77		Other diseases	2.86	2.73	2.99	2.42	2.31	2.53		Other diseases	1.75	1.68	1.81	1.78	1.72	1.85		Other diseases	1.81	1.75	1.88	1.85	1.79	1.92
Age (continuous)	1.11	1.11	1.11	1.08	1.08	1.08		Age (continuous)	1.11	1.11	1.11	1.08	1.08	1.08		Age (continuous)	1.11	1.11	1.11	1.08	1.08	1.08		Age (continuous)	1.11	1.11	1.11	1.08	1.08	1.08		Age (continuous)	1.11	1.11	1.11	1.08	1.08	1.08		Age (continuous)	1.11	1.11	1.11	1.08	1.08	1.08
Sex								Sex								Sex								Sex								Sex								Sex
Men	1.63	1.6	1.67	2.03	1.99	2.08		Men	1.44	1.41	1.47	1.89	1.85	1.94		Men	1.49	1.46	1.53	1.95	1.9	1.99		Men	1.55	1.52	1.58	2	1.95	2.05		Men	1.51	1.48	1.54	1.97	1.92	2.02		Men	1.52	1.49	1.55	1.98	1.94	2.03
Women (ref)	1	1	1	1	1	1		Women (ref)	1	1	1	1	1	1		Women (ref)	1	1	1	1	1	1		Women (ref)	1	1	1	1	1	1		Women (ref)	1	1	1	1	1	1		Women (ref)	1	1	1	1	1	1
Household situation								Household situation								Household situation								Household situation								Household situation								Household situation
Living with partner (ref)				1.55	1.5	1.6		Living with partner (ref)				1.57	1.52	1.62		Living with partner (ref)				1.55	1.51	1.6		Living with partner (ref)				1.55	1.5	1.6		Living with partner (ref)				1.56	1.52	1.61		Living with partner (ref)				1.56	1.51	1.61
One-person household				1	1	1		One-person household				1	1	1		One-person household				1	1	1		One-person household				1	1	1		One-person household				1	1	1		One-person household				1	1	1
Other				3.18	3.02	3.34		Other				3.23	3.07	3.41		Other				3.18	3.02	3.35		Other				3.16	3	3.33		Other				3.17	3.02	3.34		Other				3.18	3.02	3.35
Care home resident				5.36	5.16	5.56		Care home resident				5.87	5.66	6.09		Care home resident				5.62	5.42	5.82		Care home resident				5.48	5.29	5.68		Care home resident				5.68	5.48	5.89		Care home resident				5.68	5.48	5.88
Nationality of origin								Nationality of origin								Nationality of origin								Nationality of origin								Nationality of origin								Nationality of origin
Belgian (ref)				1	1	1		Belgian (ref)				1	1	1		Belgian (ref)				1	1	1		Belgian (ref)				1	1	1		Belgian (ref)				1	1	1		Belgian (ref)				1	1	1
"Western"				0.88	0.84	0.93		"Western"				0.88	0.83	0.93		"Western"				0.88	0.84	0.93		"Western"				0.87	0.83	0.92		"Western"				0.87	0.83	0.92		"Western"				0.88	0.83	0.92
"Non-western"				0.72	0.66	0.78		"Non-western"				0.72	0.67	0.78		"Non-western"				0.72	0.66	0.78		"Non-western"				0.7	0.65	0.76		"Non-western"				0.69	0.64	0.75		"Non-western"				0.71	0.65	0.77
Region of residence								Region of residence								Region of residence								Region of residence								Region of residence								Region of residence
Flanders				1	1	1		Flanders				1	1	1		Flanders				1	1	1		Flanders				1	1	1		Flanders				1	1	1		Flanders				1	1	1
Brussels-Capital Region				1.11	1.06	1.15		Brussels-Capital Region				1.14	1.09	1.18		Brussels-Capital Region				1.13	1.09	1.18		Brussels-Capital Region				1.11	1.06	1.15		Brussels-Capital Region				1.12	1.07	1.17		Brussels-Capital Region				1.13	1.08	1.18
Wallonia				1.22	1.19	1.25		Wallonia				1.25	1.22	1.28		Wallonia				1.24	1.21	1.27		Wallonia				1.23	1.21	1.26		Wallonia				1.24	1.21	1.27		Wallonia				1.25	1.22	1.28
Increased reimbursement								Increased reimbursement								Increased reimbursement								Increased reimbursement								Increased reimbursement								Increased reimbursement
No (ref)				1	1	1		No (ref)				1	1	1		No (ref)				1	1	1		No (ref)				1	1	1		No (ref)				1	1	1		No (ref)				1	1	1
Yes				1.42	1.39	1.46		Yes				1.44	1.41	1.48		Yes				1.4	1.37	1.43		Yes				1.43	1.4	1.46		Yes				1.42	1.39	1.46		Yes				1.43	1.4	1.46
Pseudo R-squared	0.169			0.2055				Pseudo R-squared	0.1802			0.2223				Pseudo R-squared	0.1685			0.208				Pseudo R-squared	0.167			0.2056				Pseudo R-squared	0.165			0.2053				Pseudo R-squared	0.1649			0.2053
BIC	305453			292150				BIC	301317			285970				BIC	305641			291209				BIC	306193			292097				BIC	306911			292223				BIC	306958			292199
Observations	1389702			1389702				Observations	1389702			1389702				Observations	1389702			1389702				Observations	1389702			1389702				Observations	1389702			1389702				Observations	1389702			1389702
	Anxiety/Depression								Cancer								COPD/asthma								CVD								Diabetes								Chronic kidney disease
2021		Model 2			Model 4			2021		Model 2			Model 4			2021		Model 2			Model 4			2021		Model 2			Model 4			2021		Model 2			Model 4			2021		Model 2			Model 4
	MRR	LL	UL	MRR	LL	UL			MRR	LL	UL	MRR	LL	UL			MRR	LL	UL	MRR	LL	UL			MRR	LL	UL	MRR	LL	UL			MRR	LL	UL	MRR	LL	UL			MRR	LL	UL	MRR	LL	UL
Disease background								Disease background								Disease background								Disease background								Disease background								Disease background
No illness (ref)	1	1	1	1	1	1		No illness (ref)	1	1	1	1	1	1		No illness (ref)	1	1	1	1	1	1		No illness (ref)	1	1	1	1	1	1		No illness (ref)	1	1	1	1	1	1		No illness (ref)	1	1	1	1	1	1
Anxiety/Depression	2.69	2.57	2.81	2.24	2.14	2.35		Cancer	7.71	7.34	8.1	8.43	8.01	8.87		COPD/asthma	3.11	2.97	3.25	3.09	2.95	3.23		CVD	1.77	1.7	1.84	1.84	1.77	1.92		Diabetes	2.17	2.08	2.27	2.23	2.13	2.33		Chronic kidney disease	3	2.77	3.25	3.39	3.12	3.67
Other diseases	1.7	1.63	1.77	1.84	1.77	1.91		Other diseases	1.64	1.57	1.7	1.66	1.6	1.73		Other diseases	1.68	1.62	1.75	1.73	1.66	1.8		Other diseases	2.75	2.62	2.88	2.42	2.3	2.54		Other diseases	1.81	1.74	1.88	1.84	1.77	1.91		Other diseases	1.87	1.8	1.95	1.91	1.84	1.99
Age (continuous)	1.1	1.1	1.1	1.08	1.08	1.08		Age (continuous)	1.1	1.1	1.1	1.08	1.08	1.08		Age (continuous)	1.1	1.1	1.1	1.08	1.08	1.08		Age (continuous)	1.1	1.1	1.1	1.08	1.08	1.08		Age (continuous)	1.1	1.1	1.1	1.08	1.08	1.08		Age (continuous)	1.1	1.1	1.1	1.08	1.08	1.08
Sex								Sex								Sex								Sex								Sex								Sex
Men	1.71	1.67	1.75	2.07	2.02	2.12		Men	1.52	1.48	1.56	1.92	1.87	1.97		Men	1.58	1.54	1.62	1.99	1.94	2.04		Men	1.64	1.6	1.68	2.04	1.99	2.1		Men	1.6	1.56	1.64	2.01	1.96	2.06		Men	1.61	1.57	1.65	2.02	1.97	2.07
Women (ref)	1	1	1	1	1	1		Women (ref)	1	1	1	1	1	1		Women (ref)	1	1	1	1	1	1		Women (ref)	1	1	1	1	1	1		Women (ref)	1	1	1	1	1	1		Women (ref)	1	1	1	1	1	1
Household situation								Household situation								Household situation								Household situation								Household situation								Household situation
Living with partner (ref)				1.54	1.49	1.59		Living with partner (ref)				1.56	1.51	1.61		Living with partner (ref)				1.54	1.49	1.59		Living with partner (ref)				1.54	1.49	1.59		Living with partner (ref)				1.55	1.5	1.6		Living with partner (ref)				1.55	1.5	1.6
One-person household				1	1	1		One-person household				1	1	1		One-person household				1	1	1		One-person household				1	1	1		One-person household				1	1	1		One-person household				1	1	1
Other				3.2	3.03	3.37		Other				3.27	3.09	3.45		Other				3.2	3.04	3.38		Other				3.19	3.02	3.36		Other				3.2	3.03	3.37		Other				3.21	3.04	3.38
Care home resident				4	3.85	4.16		Care home resident				4.34	4.18	4.51		Care home resident				4.19	4.03	4.35		Care home resident				4.08	3.93	4.24		Care home resident				4.22	4.06	4.38		Care home resident				4.21	4.05	4.37
Nationality of origin								Nationality of origin								Nationality of origin								Nationality of origin								Nationality of origin								Nationality of origin
Belgian (ref)				1	1	1		Belgian (ref)				1	1	1		Belgian (ref)				1	1	1		Belgian (ref)				1	1	1		Belgian (ref)				1	1	1		Belgian (ref)				1	1	1
"Western"				0.89	0.84	0.94		"Western"				0.88	0.84	0.93		"Western"				0.89	0.84	0.94		"Western"				0.88	0.84	0.93		"Western"				0.88	0.83	0.93		"Western"				0.88	0.84	0.93
"Non-western"				0.66	0.6	0.72		"Non-western"				0.66	0.61	0.72		"Non-western"				0.66	0.61	0.72		"Non-western"				0.64	0.59	0.7		"Non-western"				0.63	0.58	0.69		"Non-western"				0.65	0.6	0.71
Region of residence								Region of residence								Region of residence								Region of residence								Region of residence								Region of residence
Flanders				1	1	1		Flanders				1	1	1		Flanders				1	1	1		Flanders				1	1	1		Flanders				1	1	1		Flanders				1	1	1
Brussels-Capital Region				1.02	0.97	1.07		Brussels-Capital Region				1.03	0.99	1.08		Brussels-Capital Region				1,04+	0.99	1.09		Brussels-Capital Region				1.02	0.97	1.07		Brussels-Capital Region				1.03	0.98	1.07		Brussels-Capital Region				1.04	0.99	1.08
Wallonia				1.16	1.13	1.19		Wallonia				1.2	1.17	1.23		Wallonia				1.18	1.15	1.21		Wallonia				1.17	1.14	1.2		Wallonia				1.18	1.15	1.21		Wallonia				1.19	1.16	1.22
Increased reimbursement								Increased reimbursement								Increased reimbursement								Increased reimbursement								Increased reimbursement								Increased reimbursement
No (ref)				1	1	1		No (ref)				1	1	1		No (ref)				1	1	1		No (ref)				1	1	1		No (ref)				1	1	1		No (ref)				1	1	1
Yes				1.41	1.37	1.44		Yes				1.43	1.39	1.46		Yes				1.38	1.34	1.41		Yes				1.41	1.38	1.45		Yes				1.4	1.37	1.44		Yes				1.41	1.38	1.45
Pseudo R-squared	0.1509			0.1759				Pseudo R-squared	0.1657			0.1945				Pseudo R-squared	0.1525			0.1794				Pseudo R-squared	0.1496			0.176				Pseudo R-squared	0.1485			0.1759				Pseudo R-squared	0.1484			0.176
BIC	283557			275320				BIC	278599			269107				BIC	283014			274147				BIC	283997			275294				BIC	284370			275332				BIC	284378			275289
Observations	1394471			1394471				Observations	1394471			1394471				Observations	1394471			1394471				Observations	1394471			1394471				Observations	1394471			1394471				Observations	1394471			1394471

## Sheet: Overview fig1
Table S6 Overview MRR by specific disease
A) Age-and sex-adjusted MRRs and 95% confidence intervals, p-value from significance test (Altman and Bland 2003) and relative change with 2015-2019
			2015-2019					2020						2021
		MRR	LL	UL		MRR	LL	UL	p	% change		MRR	LL	UL	p	% change
Anxiety/Depression
	No disease	1	1	1		1	1	1				1	1	1
	Anxiety/Depression	2.70687	2.59096	2.82873		2.77	2.66	2.88	0.445371	0.023322		2.69	2.57	2.81	0.844828	-0.00623245
	Other diseases	1.59313	1.5331	1.66105		1.6	1.54	1.66	0.877985	0.00430938		1.7	1.63	1.77	0.0268327	0.0670787
Cancer
	No disease	1	1	1		1	1	1				1	1	1
	Cancer	8.23628	7.83282	8.66337		6.85	6.53	7.18	1.79772e-07	-0.168314		7.71	7.34	8.1	0.0662805	-0.0638976
	Other diseases	1.54734	1.48538	1.60933		1.6	1.54	1.65	0.214793	0.0340329		1.64	1.57	1.7	0.0435042	0.0598838
COPD/asthma
	No disease	1	1	1		1	1	1				1	1	1
	COPD/asthma	3.16047	3.01864	3.3084		2.9	2.78	3.02	0.00634135	-0.0824163		3.11	2.97	3.25	1.51811e-05	-0.0159706
	Other diseases	1.59933	1.53736	1.66131		1.64	1.58	1.7	0.355922	0.0254309		1.68	1.62	1.75	0.0614594	0.0504414
CVD
	No disease	1	1	1		1	1	1				1	1	1
	CVD	1.6651	1.5992	1.72907		1.69	1.63	1.75	0.581505	0.0149534		1.77	1.7	1.84	0.031226	0.0629985
	Other diseases	2.91383	2.77599	3.05586		2.86	2.73	2.99	0.580581	-0.0184747		2.75	2.62	2.88	0.0924777	-0.0562257
Diabetes
	No disease (ref)	1	1	1		1	1	1				1	1	1
	Diabetes	2.02232	1.93441	2.11824		2.1	2.01	2.19	0.236792	0.0384111		2.17	2.08	2.27	0.0283582	0.0730248
	Other diseases	1.7533	1.68327	1.82113		1.75	1.68	1.81	0.945687	-0.00188216		1.81	1.74	1.88	0.258381	0.032339
Chronic kidney disease
	No disease (ref)	1	1	1		1	1	1				1	1	1
	Chronic kidney disease	2.69346	2.4409	2.97204		2.75	2.55	2.97	0.743633	0.0209929		3	2.77	3.25	0.0956627	0.11381
	Other diseases	1.79911	1.72907	1.87304		1.81	1.75	1.88	0.825581	0.0060551		1.87	1.8	1.95	0.180597	0.039405
B) Fully-adjusted MRRs and 95% confidence intervals, p-value from significance test (Altman and Bland 2003) and relative change with 2015-2019
			2015-2019					2020						2021
		MRR	LL	UL		MRR	LL	UL	p	% change		MRR	LL	UL	p	% change
Anxiety/Depression
	No disease	1	1	1		1	1	1				1	1	1
	Anxiety/Depression	2.20699	2.10713	2.30897		2.21	2.12	2.3	0.965258	0.00136218		2.24	2.14	2.35	0.656605	0.0149553
	Other diseases	1.7852	1.71126	1.85523		1.77	1.7	1.84	0.766973	-0.00851223		1.84	1.77	1.91	0.285572	0.0306992
Cancer
	No disease	1	1	1		1	1	1				1	1	1
	Cancer	9.22953	8.76012	9.72906		7.71	7.34	8.1	9.59566e-07	-0.164638		8.43	8.01	8.87	0.015194	-0.0866276
	Other diseases	1.59949	1.53753	1.66742		1.62	1.56	1.68	0.649442	0.0128202		1.66	1.6	1.73	0.196155	0.0378281
COPD/asthma
	No disease	1	1	1		1	1	1				1	1	1
	COPD/asthma	3.17535	3.02938	3.32916		2.85	2.73	2.98	0.000999267	-0.102462		3.09	2.95	3.23	0	-0.0268801
	Other diseases	1.67343	1.6074	1.74136		1.7	1.64	1.77	0.576467	0.0158801		1.73	1.66	1.8	0.281734	0.0338074
CVD
	No disease	1	1	1		1	1	1				1	1	1
	CVD	1.77124	1.70332	1.84518		1.78	1.71	1.84	0.858513	0.00494566		1.84	1.77	1.92	0.190688	0.0388202
	Other diseases	2.51821	2.39639	2.64413		2.42	2.31	2.53	0.244507	-0.0389996		2.42	2.3	2.54	0.264483	-0.0389996
Diabetes
	No disease (ref)	1	1	1		1	1	1				1	1	1
	Diabetes	2.10059	2.00464	2.19653		2.17	2.08	2.26	0.302028	0.0330425		2.23	2.13	2.33	0.0673466	0.0616059
	Other diseases	1.8214	1.74943	1.89731		1.78	1.72	1.85	0.408612	-0.0227274		1.84	1.77	1.91	0.720312	0.0102144
Chronic kidney disease
	No disease (ref)	1	1	1		1	1	1				1	1	1
	Chronic kidney disease	3.16696	2.86438	3.50144		3.23	2.99	3.5	0.762094	0.0199048		3.39	3.12	3.67	0.301572	0.0704265
	Other diseases	1.86721	1.7952	1.94316		1.85	1.79	1.92	0.731449	-0.00921756		1.91	1.84	1.99	0.425362	0.0229159
